# Supplementary material for: FBAT DAP-G: fine-mapping of genetic associations in family-based studies using the Deterministic Approximation of Posteriors algorithm
Source: Bioinform Adv. 2025 Oct 1;5(1):vbaf233. doi: 10.1093/bioadv/vbaf233 (PMC12509871; doi:10.1093/bioadv/vbaf233)
Supplement: vbaf233_Supplementary_Data [file vbaf233_supplementary_data.zip]

Archive with 3 entries (3 files):
- supplementary_materials_bioinf_adv.pdf
- supplementary_materials_bioinf_advances.pdf
- supplementary_materials.pdf
